# Supplementary material for: Dietary Supplement Enriched in Antioxidants and Omega-3 Promotes Glutamine Synthesis in Müller Cells: A Key Process against Oxidative Stress in Retina
Source: Nutrients. 2021 Sep 16;13(9):3216. doi: 10.3390/nu13093216 (PMC8468588; doi:10.3390/nu13093216)
Supplement: Supplementary file 1 [file nutrients-13-03216-s001.zip]

Archive with 1 entries (1 files):
- nutrients-1300353-supplementary.xlsx
