# Supplementary material for: Dietary Supplement Enriched in Antioxidants and Omega-3 Promotes Glutamine Synthesis in Müller Cells: A Key Process against Oxidative Stress in Retina
Source: Nutrients. 2021 Sep 16;13(9):3216. doi: 10.3390/nu13093216 (PMC8468588; doi:10.3390/nu13093216)
Supplement: Supplementary file 1 [file nutrients-13-03216-s001.zip › nutrients-1300353-supplementary.xlsx]

## Sheet: Figure 1S
	Transcripts Cluster Id	FC (abs) ([- SC] vs [+ SC]) ( Fold change >= 1,5 )	FC ([- SC] vs [+ SC]) ( Fold change >= 1,5 )	Log FC ([- SC] vs [+ SC]) ( Fold change >= 1,5 )	Regulation	Gene Description	Gene Symbol		Transcripts Cluster Id	FC (abs) ([- SC] vs [+ SC]) ( Fold change >= 1,5 )	FC ([- SC] vs [+ SC]) ( Fold change >= 1,5 )	Log FC ([- SC] vs [+ SC]) ( Fold change >= 1,5 )	Regulation	Gene Description	Gene Symbol
	6772506	1.69386	-1.69386	-0.753215	down	RIKEN cDNA 1700026H06 gene	1700026H06Rik		6817535	1.58665	1.58665	0.665189	up	RIKEN cDNA 1110002L01 gene	1110002L01Rik
	6878733	1.84187	-1.84187	-0.866804	down	RIKEN cDNA 1700065F09 gene	1700065F09Rik		7006770	2.1593	2.1593	1.10671	up	RIKEN cDNA 1200015M12 gene	1200015M12Rik
	7009340	1.93405	-1.93405	-0.946741	down	RIKEN cDNA 1810009J06 gene | predicted gene 2663	1810009J06Rik|Gm2663		6878549	1.84059	0.0647314	0.0507588	up	RIKEN cDNA 2210011G09 gene	2210011G09Rik
	7005449	1.65049	-0.147864	-0.129595	down	RIKEN cDNA 4833410I11 gene	4833410I11Rik		6903098	1.56823	1.56823	0.649118	up	RIKEN cDNA 9130403I23 gene	9130403I23Rik
	6985478	1.79569	0.0790921	0.0635855	down	RIKEN cDNA 4921521C08 gene	4921521C08Rik		6894025	1.50465	0.0004764	0.0004568	up	RIKEN cDNA 9230108I15 gene	9230108I15Rik
	6803764	1.61559	-0.0101097	-0.00902795	down	RIKEN cDNA 4930421J07 gene	4930421J07Rik		7002272	1.7341	1.7341	0.793603	up	RIKEN cDNA A130040M12 gene	A130040M12Rik
	6909631	1.8634	-1.8634	-0.870169	down	RIKEN cDNA 4930539J05 gene	4930539J05Rik		6885308	1.59798	0.0826144	0.0746529	up	RIKEN cDNA A330106F07 gene	A330106F07Rik
	6923181	1.9086	0.133305	0.100928	down	RIKEN cDNA 4930553M12 gene	4930553M12Rik		6815680	1.80646	-0.224693	-0.180381	up		AL118220
	6987333	1.59941	-1.59941	-0.675289	down	RIKEN cDNA 9430006E15 gene	9430006E15Rik		6897498	2.10132	2.10132	1.05205	up	ADP-ribosylation factor 1	Arf1
	6875771	2.45117	-0.260601	-0.153965	down	RIKEN cDNA A230056K03 gene	A230056K03Rik		6947405	1.63328	-0.122783	-0.10866	up	bolA-like 3 (E. coli)	Bola3
	6769970	1.80264	-1.80264	-0.837925	down	RIKEN cDNA A630089K24 gene	A630089K24Rik		6960429	1.56424	0.0319793	0.0294986	up	coiled-coil domain containing 114	Ccdc114
	6867090	1.79134	-1.79134	-0.840768	down	RIKEN cDNA A930001D20 gene	A930001D20Rik		6994686	1.59652	1.59652	0.673185	up	coiled-coil domain containing 15	Ccdc15
	6925766	1.73622	-1.73622	-0.790931	down	RIKEN cDNA A930004J17 gene	A930004J17Rik		6748050	1.97346	1.97346	0.971437	up	coiled-coil domain containing 73	Ccdc73
	6892958	1.64961	0.107173	0.0938621	down	acyl-CoA thioesterase 8	Acot8		6776685	2.34776	2.34776	1.17641	up	CCR4 carbon catabolite repression 4-like (S. cerevisiae)	Ccrn4l
	6890906	1.73715	-0.0681647	-0.0566394	down	hypothetical LOC403344	C230006B20		6972912	1.7213	1.7213	0.773414	up	CD59b antigen | SFT2 domain containing 2 | predicted gene 5376	Cd59b|Sft2d2|Gm5376
	6873112	1.77859	-0.177788	-0.144695	down	RIKEN cDNA C330026H20 gene | RIKEN cDNA A130015J22 gene | hypothetical LOC100502752	C330026H20Rik|A130015J22Rik|LOC100502752		7017205	1.79974	1.79974	0.835606	up	cerebellar degeneration related antigen 1	Cdr1
	6988702	1.8075	-1.8075	-0.848847	down	CD3 antigen, delta polypeptide	Cd3d		6809682	1.89056	1.89056	0.908176	up	copine VIII	Cpne8
	6945112	1.60119	-1.60119	-0.679111	down	carboxypeptidase A4	Cpa4		6932893	1.90087	1.90087	0.917212	up	cytochrome c, somatic	Cycs
	6750010	2.0004	-2.0004	-0.985263	down	cAMP responsive element binding protein 1	Creb1		6865380	1.83105	-0.167023	-0.131965	up	DTW domain containing 2	Dtwd2
	6933085	1.55771	-1.55771	-0.639404	down	RIKEN cDNA D930016D06 gene	D930016D06Rik		6830829	3.07183	3.07183	1.46969	up	eukaryotic translation elongation factor 1 alpha 1	Eef1a1
	6969647	1.76545	-0.0306001	-0.0250082	down	RIKEN cDNA E230006M18 gene	E230006M18Rik		6770077	2.25015	-0.624306	-0.41105	up	epiphycan	Epyc
	6828485	1.5222	0.021556	0.0204315	down	RIKEN cDNA E230023K05 gene	E230023K05Rik		6960948	1.53652	1.53652	0.619374	up	family with sequence similarity 100, member B | 1110014K08Rik pseudogene	Fam100b|Gm7367
	6990192	1.93293	-1.93293	-0.9507	down	RIKEN cDNA F830001A07 gene	F830001A07Rik		6749412	1.71448	1.71448	0.771839	up	glutaminase	Gls
	6945941	1.67923	0.0437447	0.0375915	down	RIKEN cDNA F830010H11 gene	F830010H11Rik		6990690	1.88086	1.88086	0.903838	up	predicted gene 10639 | glutathione S-transferase, alpha 2 (Yc2) | glutathione S-transferase, alpha 1 (Ya) | predicted gene 3776	Gm10639|Gsta2|Gsta1|Gm3776
	6945942	1.62665	-1.62665	-0.701902	down	RIKEN cDNA F830010H11 gene	F830010H11Rik		6766506	2.08165	2.08165	1.05478	up	predicted gene 10824	Gm10824
	6762683	1.65324	-1.65324	-0.720538	down	RIKEN cDNA F830014O18 gene	F830014O18Rik		6883934	2.68422	2.68422	1.37968	up	predicted gene 14326 | predicted gene 14430 | predicted gene 14434	Gm14326|Gm14430|Gm14434
	6882231	1.56903	0.0429189	0.0394731	down	FK506 binding protein 1a	Fkbp1a		7014741	1.90576	1.90576	0.930121	up	predicted gene 14420	Gm14420
	6899477	1.69974	-1.69974	-0.760347	down	filaggrin family member 2	Flg2		6912949	1.79318	-0.0581571	-0.0468063	up	predicted gene 2172	Gm2172
	6773544	1.72035	-1.72035	-0.774108	down	forkhead box O3	Foxo3		7004514	1.53376	1.53376	0.61694	up	alpha-takusan pseudogene | predicted gene 3373 | predicted gene 3696 | predicted gene 10409	Gm3002|Gm3373|Gm3696|Gm10409
	6791302	1.75097	0.0080877	0.0066638	down	gap junction protein, delta 3	Gjd3		6932569	1.72054	1.72054	0.778829	up	predicted gene 3139	Gm3139
	6964621	1.93162	-1.93162	-0.926378	down	predicted gene 10584	Gm10584		7022285	2.04318	-0.121831	-0.0861275	up	predicted gene 5589	Gm5589
	6903424	1.57118	-1.57118	-0.650529	down	predicted gene 10742	Gm10742		6795171	1.70784	1.70784	0.768548	up	predicted gene 7555	Gm7555
	6762711	1.57932	-1.57932	-0.658191	down	predicted gene 4845	Gm4845		6935130	1.68079	1.68079	0.745777	up	glutamate oxaloacetate transaminase 2, mitochondrial | predicted gene 10874	Got2|Gm10874
	6849194	1.73732	0.0848923	0.0705519	down	predicted gene 5493	Gm5493		6811529	1.5793	-0.0190164	-0.0173724	up	histone cluster 1, H2ad | histone cluster 1, H2af | histone cluster 1, H2ah | histone cluster 1, H2ai | histone cluster 1, H2ak | histone cluster 1, H2an | histone cluster 1, H2ao | predicted gene 11276	Hist1h2ad|Hist1h2af|Hist1h2ah|Hist1h2ai|Hist1h2ak|Hist1h2an|Hist1h2ao|Gm11276
	7005065	1.66968	0.104501	0.0904124	down	predicted gene 9292	Gm9292		7019846	1.56089	1.56089	0.641783	up	high mobility group nucleosomal binding domain 2 | high mobility group nucleosomal binding domain 2 pseudogene	Hmgn2|Gm7125
	6918854	1.65738	0.0738233	0.0643034	down	G protein-coupled receptor 157	Gpr157		6764853	1.78641	1.78641	0.824384	up	isoleucine-tRNA synthetase 2, mitochondrial	Iars2
	6985845	1.71951	-0.213254	-0.179849	down	genetic suppressor element 1 | RIKEN cDNA 1700016A09 gene	Gse1|1700016A09Rik		6926105	2.02547	-0.201428	-0.143949	up		LOC100233175
	6965856	1.57325	-1.57325	-0.652841	down	potassium intermediate/small conductance calcium-activated channel, subfamily N, member 4	Kcnn4		6942630	1.93922	1.93922	0.928614	up		LOC100503745
	6999493	1.75268	0.241584	0.200131	down		LOC100502807		6895284	1.62985	1.62985	0.704447	up		LOC100503913
	6917828	1.82438	-1.82438	-0.862435	down		LOC100503101		6922306	1.98859	1.98859	0.951544	up		LOC100503980
	6781452	1.56288	-1.56288	-0.644091	down		LOC100504161		6809565	2.03368	2.03368	1.01257	up		LOC100504316
	6804389	1.6583	-1.6583	-0.72674	down		LOC100505029		6752922	1.62959	1.62959	0.701098	up		LOC100505336
	6802196	1.77317	-0.205358	-0.167837	down	mitogen-activated protein kinase kinase kinase 9	Map3k9		6847450	1.59973	1.59973	0.677598	up		LOC100505336
	7016803	1.64759	-0.0982352	-0.0861208	down	muscleblind-like 3 (Drosophila)	Mbnl3		6898949	1.81964	1.81964	0.863377	up		LOC100505336
	6964204	1.67898	0.127671	0.109916	down	nuclear factor of activated T-cells, cytoplasmic, calcineurin-dependent 2 interacting protein	Nfatc2ip		7023753	1.82862	1.82862	0.849665	up	X-linked myotubular myopathy gene 1	Mtm1
	6888629	1.8308	0.31844	0.253513	down	olfactory receptor 1241	Olfr1241		6794297	1.7722	1.7722	0.824217	up	nicotinamide phosphoribosyltransferase	Nampt
	6973091	1.79235	-1.79235	-0.828827	down	olfactory receptor 1344	Olfr1344		6931574	1.79194	1.79194	0.823891	up	NIPA-like domain containing 1	Nipal1
	6970117	1.61271	-1.61271	-0.686693	down	olfactory receptor 690	Olfr690		6978963	2.08934	2.08934	1.04769	up	NAD(P)H dehydrogenase, quinone 1	Nqo1
	6962485	1.68135	-1.68135	-0.743892	down	phosphatidylinositol binding clathrin assembly protein	Picalm		6888628	1.56891	0.00277665	0.00255325	up	olfactory receptor 1240	Olfr1240
	6770466	1.5992	-1.5992	-0.675111	down	protein tyrosine phosphatase, receptor type, f polypeptide (PTPRF), interacting protein (liprin), alpha 2	Ppfia2		6945821	1.59659	-0.0436914	-0.03949	up	olfactory receptor 447	Olfr447
	6893142	1.84427	-1.84427	-0.881019	down	prostaglandin I2 (prostacyclin) synthase	Ptgis		6874103	1.74407	-0.11698	-0.0969112	up	PDZ domain containing 8	Pdzd8
	6983426	1.93188	-1.93188	-0.936401	down	ribosomal protein L3	Rpl3		6964880	2.28194	2.28194	1.18694	up	3-phosphoglycerate dehydrogenase	Phgdh
	6882262	1.5782	-0.0172838	-0.0158005	down	scratch homolog 2, zinc finger protein (Drosophila)	Scrt2		6748118	1.71367	1.71367	0.766293	up	protein kinase N2	Pkn2
	7008001	1.56004	-1.56004	-0.641583	down	thymine DNA glycosylase | predicted gene 5806	Tdg|Gm5806		6923389	1.86548	-0.239391	-0.186163	up	phospholipase A2, activating protein	Plaa
	6784559	1.80616	-1.80616	-0.833838	down	tousled-like kinase 2 (Arabidopsis)	Tlk2		7012684	1.67968	1.67968	0.747285	up	proteasome (prosome, macropain) subunit, beta type 7	Psmb7
	6969029	1.64722	-1.64722	-0.72001	down	zinc finger, AN1-type domain 6	Zfand6		6946995	1.66765	1.66765	0.731243	up	retinol saturase (all trans retinol 13,14 reductase)	Retsat
									7002911	2.00048	2.00048	0.982223	up	replication factor C (activator 1) 2	Rfc2
									6892525	1.5877	1.5877	0.665817	up	ribosomal protein L35A | INO80 homolog (S. cerevisiae)	Rpl35a|Ino80
									6917989	1.59341	1.59341	0.671388	up	ribosomal protein L38	Rpl38
									6923066	1.77924	1.77924	0.824476	up	ribosomal protein L7A	Rpl7a
									7011793	1.78205	1.78205	0.832548	up	syndecan 1	Sdc1
									6927274	1.56926	-0.063612	-0.0585137	up	solute carrier family 35, member E2	Slc35e2
									6770930	1.63987	1.63987	0.709087	up	solute carrier family 38, member 6	Slc38a6
									6938421	2.16768	2.16768	1.11158	up	solute carrier family 38, member 6	Slc38a6
									6789716	1.58062	-0.00988565	-0.0090232	up	Smg-6 homolog, nonsense mediated mRNA decay factor (C. elegans)	Smg6
									7004848	1.68461	1.68461	0.75222	up	small nucleolar RNA, C/D box 116 cluster	Snord116
									7009207	1.69508	1.69508	0.7613	up	spermatogenesis associated glutamate (E)-rich protein 7, pseudogene 1	Speer7-ps1
									6919439	1.53967	0.0214071	0.0200601	up	thymocyte selection-associated high mobility group box	Tox
									6860065	1.75756	1.75756	0.810525	up	ubiquitin-conjugating enzyme E2D 2	Ube2d2
									6998046	1.63072	1.63072	0.705407	up	ubiquitin-conjugating enzyme E2D 2	Ube2d2
									6749729	1.66697	1.66697	0.73669	up	WD repeat domain 92	Wdr92
									6849090	1.62612	1.62612	0.700632	up	zinc finger protein 53	Zfp53
